# Supplementary material for: In vivo visualization and molecular targeting of the cardiac conduction system
Source: J Clin Invest. 2022 Oct 17;132(20):e156955. doi: 10.1172/JCI156955 (PMC9566899; doi:10.1172/JCI156955)
Supplement: Supplemental tables 1-6 [file jci-132-156955-s009.xlsx]

## Sheet: Suppl Table 1
Supplemental Table 1. Signal to Background Ratio (SBR) of Murine Hearts Following Injection of IgG-800, mCntn2-800 and mNptn-800
Mouse #	Female #1	Female #2	Male #3	Male #4	Male #3	Female #2	Female #3
Time post injection	72 hrs				24 hrs
Injected Substance	IgG-800				IgG-800
Dose	75 μg				150 μg
Mean Fluorescence	0.00592	0.007	0.0103	0.0116	0.0192	0.0301	0.0168
Mean Background	0.00372	0.00346	0.00573	0.00635	0.0106	0.0163	0.00851
SBR	1.5914	2.02312	1.79756	1.82677	1.81132	1.84663	1.97415
Mean SBR	1.80971				1.87736
SD	0.176676				0.0856554
p value (vs. IgG-800 75μg)	n/a				n/a
Max Fluorescence	0.0077	0.0102	0.013	0.0147	0.0231	0.0362	0.0211
Max Background	0.0063	0.0049	0.0093	0.00865	0.0133	0.0184	0.0101
MaxFluorescence	0.0114				0.0268
Mouse #	Female #1	Female #2	Male #3	Female #4	Female #5	Female #6	Female #7	Male #8	Female #9	Female #10	Male #11
Time post injection	72 hrs			72 hrs			72 hrs		72 hrs
Injected Substance	mCntn2-800			mCntn2-800		mCntn2-800			mCntn2-800
Dose	25 μg			50 μg		75 μg			100 μg
Mean Fluorescence	0.00387	0.00337	0.00182	0.00735	0.00921	0.0226	0.0199	0.0281	0.0149	0.022	0.0155
Mean Background	0.00118	0.00127	0.000636	0.00237	0.00293	0.00474	0.00433	0.00698	0.00379	0.00532	0.0042
SBR	3.27966	2.65354	2.86164	3.10127	3.14334	4.76793	4.59584	4.02579	3.9313	4.135	3.69
Mean SBR	2.93161			3.12231		4.46319			3.91877
SD	0.318871			0.0297543		0.388449			0.222765
p value (vs. IgG-800 75μg)	0.00174761			0.00137666		9.68869e-07			8.25082e-06
Max Fluorescence	0.00655	0.0057	0.0035	0.0345	0.013	0.0317	0.025	0.038	0.0187	0.0312	0.0196
Max Background	0.0025	0.0025	0.0021	0.0071	0.00435	0.00685	0.0063	0.0089	0.0048	0.00725	0.0059
MaxFluorescence	0.00525			0.02375		0.0315667			0.0231667
Mouse #	Female #1	Female #2	Male #3	Female #4	Female #5	Male #6	Female #7	Female #8	Male #9	Female #10	Female #11	Male #12
Time post injection	24hrs			48hrs			72hrs			96hrs
Injected Substance	mCntn2-800			mCntn2-800			mCntn2-800			mCntn2-800
Dose	75ug			75ug			75 ug			75 ug
Mean Fluorescence	0.00984	0.0306	0.0373	0.025	0.0256	0.0259	0.0226	0.0199	0.0281	0.0189	0.0103	0.015
Mean Background	0.00368	0.00664	0.01	0.00542	0.0066	0.00665	0.00474	0.00433	0.00698	0.00355	0.00281	0.00349
SBR	2.67391	4.60843	3.73	4.61255	3.87879	3.89474	4.76793	4.59584	4.02579	5.32394	3.66548	4.29799
Mean SBR Day 1-4	3.67078			4.12869			4.46319			4.42914
SD		0.968619		0.419107			0.388449			0.836973
Max Fluorescence	0.005	0.0454	0.0486	0.0345	0.0344	0.0323	0.0317	0.025	0.038	0.0278	0.0147	0.0207
Max Background	0.0139	0.0098	0.0123	0.0071	0.0091	0.00835	0.00685	0.0063	0.0089	0.00525	0.00485	0.0049
Mean Max Fluorescence	0.033			0.0337333			0.0315667			0.0210667
p value vs 24hrs	n/a			0.852601			0.541254			0.57385
p value vs 48hrs	0.852601			n/a			0.934007			0.950632
p value vs 72hrs	0.541254			0.934007			n/a			0.999918
p value vs 96hrs	0.57385			0.950632			0.999918			n/a
Mouse #	Male #1	Female #2	Female #3
Time post injection	24hrs
Injected Substance	mNptn-800
Dose	150 μg
Mean Fluorescence	0.0291	0.0471	0.0599
Mean Background	0.00705	0.0195	0.0181
SBR	4.12766	2.41538	3.30939
Mean SBR	3.28415
SD	0.856417
p value (vs. IgG-800 150μg)	0.047
Max Fluorescence	0.0325	0.525	0.0648
Max Background	0.00985	0.0257	0.0251
MaxFluorescence	0.207433

## Sheet: Suppl Table 2
Supplemental Table 2. Electrocardiogram Intervals from Mice Injected with mCntn2-800
	PR (msec)					QRS (msec)
Mouse #	Day 0	Day 1	Day 2		Mouse #	Day 0	Day 1	Day 2
1	30	29			1	39	44
2	28	29			2	42	40
3	27	28			3	42	43
4	29		26		4	45		41
5	30		28		5	43		42
6	29		28		6	40		43
7	28		27		7	36		34
8	28		28		8	36		36
9	29		28		9	36		37
10	27		28		10	37		37
11	27		25		11	39		37
12	26		26		12	35		37
Mean:	28.1667	28.6667	27.1111		Mean:	39.1667	42.3333	38.2222
SD:	1.2673	0.57735	1.16667		SD:	3.27062	2.08167	3.03223
p-value:		0.790694	0.129843		p-value:		0.271783	0.76942
	QTc (msec)					RR (msec)
Mouse #	Day 0	Day 1	Day 2		Mouse #	Day 0	Day 1	Day 2
1	232	234			1	113	114
2	230	254			2	130	120
3	265	286			3	181	185
4	231		212		4	105		110
5	236		230		5	117		106
6	229		231		6	113		162
7	236		237		7	139		108
8	228		232		8	120		110
9	249		235		9	146		147
10	232		240		10	115		111
11	233		228		11	112		117
12	250		236		12	138		198
Mean:	237.583	258	231.222		Mean:	127.417	139.667	129.889
SD:	11.2449	26.2298	8.136		SD:	21.198	39.3743	32.2624
p-value:		0.0495981	0.494283		p-value:		0.777699	0.97804

## Sheet: Suppl Table 3
Supplemental Table 3. Electrocardiogram Intervals from Mice Injected with hCNTN2-Sap versus Control-Sap
	Mean (msec)			Standard Deviation (msec)
PR	Day 0	Day 1	Day 2	Day 0	Day 1	Day 2
Control-Sap	25.8333	25.8333	25	2.71416	3.60093	3.89872
hCNTN2-Sap	25.1667	24.8333	35.4	1.47196	1.16905	8.76356
p value (vs. Control)	0.999752	0.998232	0.0035084
p value (vs. Day 0 hCNTN2-Sap)			0.0041707
QRS	Day 0	Day 1	Day 2	Day 0	Day 1	Day 2
Control-Sap	47.1667	47.3333	45	4.40076	4.0332	3.40588
hCNTN2-Sap	45.3333	50.6667	67.3333	1.50555	9.62635	4.76095
p value (vs. Control)	0.989792	0.876871	5e-07
p value (vs. Day 0 hCNTN2-Sap)			6e-07
RR	Day 0	Day 1	Day 2	Day 0	Day 1	Day 2
Control-Sap	136.833	141.333	139.667	13.2577	25.8509	32.0479
hCNTN2-Sap	149	141	219.167	25.6281	20.6591	49.4992
p value (vs. Control)	0.980248	1	0.0009641
p value (vs. Day 0 hCNTN2-Sap)			0.0041072
QTc	Day 0	Day 1	Day 2	Day 0	Day 1	Day 2
Control-Sap	262.481	255.041	255.884	18.5407	14.3314	17.7003
hCNTN2-Sap	259.295	276.377	312.222	19.8211	37.2649	40.5676
hCNTN2-Sap (*corrected)	259.295	263.43	264.718	19.8211	27.541	39.4147
p value (vs. Control)	0.999943	0.737042	0.0115608
p value (*corrected vs. Control)	0.999909	0.990529	0.988028
p value (vs. Day 0 hCNTN2-Sap)			0.0200444
p value (*corrected vs. Day 0 hCNTN2-Sap)			0.998783

## Sheet: Suppl Table 4
Supplemental Table 4. Enriched Cell Surface Markers Within Each Component of the CCS
SAN			AVN/His			PF
Gene	Avg log FC	Adjusted p value	Gene	Avg log FC	Adjusted p value	Gene	Avg log FC	Adjusted p value
Hcn4	0.598895	1.29006e-247	Cacna2d2	0.880363	2.22E-308	Cacna2d2	1.21474	2.22E-308
Cacna2d2	1.41343	3.30209e-224	Slc22a1	1.71758	2.22E-308	Slc16a12	0.635162	2.22E-308
Ntm	0.750149	4.96643e-81	Ramp1	1.01873	7.19571e-126	Slc22a1	0.673233	7.5017e-185
Gfra2	0.318967	1.3958e-61	Pirt	0.298884	1.1718e-111	Gja5	0.972438	1.16601e-183
Slc24a2	0.353593	2.22774e-58	Perp	0.873759	6.76503e-110	Adgrb2	0.369491	2.82773e-181
Plppr1	0.33107	5.49119e-54	Kcnj5	0.420015	4.33327e-102	Slco3a1	0.85218	6.01724e-157
Pcdh17	0.632112	6.00639e-53	Ntm	0.554708	1.20484e-101	Ephb3	0.515409	4.68109e-115
Gde1	0.713264	1.14517e-51	Cacna1g	0.385194	9.57348e-96	Sdc4	0.687176	2.42621e-113
Kcnj5	0.713921	1.9426e-51	Fras1	0.353021	2.86529e-90	Ntm	0.613575	6.31947e-110
Clic5	0.530745	7.90422e-48	Parm1	0.508829	4.04509e-89	Slc6a6	1.02007	1.19034e-99
Ank1	0.742769	1.14951e-44	Epha4	0.452814	1.01895e-81	Scn5a	0.760238	4.81416e-86
Adora1	0.468875	5.26997e-44	Fxyd1	0.641903	1.92097e-78	Trabd2b	0.378375	2.11854e-81
Tenm4	0.547899	7.76245e-43	Rxfp1	0.378436	4.8447e-77	Corin	1.10457	2.69873e-73
Cacna1h	0.393808	6.31323e-42	Adora1	0.27624	7.23387e-76	Epha4	0.574756	9.25062e-68
Trabd2b	0.588442	1.8216e-40	Kcne1	0.982113	3.58854e-75	Slit2	0.694685	2.56724e-62
Ramp1	0.910014	2.03615e-40	Fitm1	0.599717	5.54437e-74	Kcnk3	0.638552	1.57031e-58
Fitm1	0.624314	6.74753e-38	Tmem51	0.366699	8.57922e-71	Ramp1	1.04135	1.18333e-57
Gria1	0.407325	1.02185e-37	Chrm2	0.318351	5.02303e-70	Sulf2	0.889616	5.18024e-57
Nptn	0.628907	1.64317e-36	Gpc1	0.419522	8.13596e-69	Alcam	0.423002	5.48335e-54
Enpep	0.382995	2.48263e-35	Cap2	0.437939	9.77991e-68	Sorcs2	0.275344	2.22569e-51
Adcy5	0.474008	9.55753e-35	Bcam	0.494084	2.37565e-67	Hfe2	0.302089	1.50994e-44
Cacna1g	0.304165	5.53551e-34	Slitrk5	0.273086	2.15599e-60	Parm1	0.607784	4.27897e-42
Slc38a2	0.700018	1.19565e-31	Kcnk3	0.305829	9.96681e-56	Fxyd1	0.721935	8.62294e-41
Xirp1	0.475817	3.97231e-31	Ddr1	0.344363	1.0776e-54	Bcam	0.684354	4.50726e-40
Adam33	0.487704	7.57212e-31	Furin	0.356964	1.74366e-54	Igf2r	0.749438	5.83898e-38
Popdc2	0.56878	1.82314e-30	Popdc2	0.470063	1.58206e-52	Fam174b	0.430085	6.88527e-37
Enpp1	0.314394	3.19071e-30	Cav3	0.444037	3.51117e-51	Trdn	0.697452	5.476e-36
Pirt	0.385581	1.70298e-29	Slc25a4	0.50766	5.07105e-51	Itgb5	0.500132	1.19756e-29
Lrrn2	0.390748	2.73158e-29	Kcng2	0.323374	9.09953e-50	Gpr22	0.441412	1.42865e-28
Adgrb2	0.270808	4.53355e-29	Bves	0.530274	5.60536e-47	Slc22a17	0.349947	7.0927e-28
Cacna1d	0.290196	6.30493e-29	Sgcg	0.378082	1.04272e-46	Gipr	0.284598	1.99836e-27
Slc25a4	0.531916	6.33567e-29	Jph2	0.344274	1.3355e-46	Serinc1	0.517709	5.36059e-27
Zdhhc2	0.531698	1.50806e-28	Cxadr	0.302512	3.20364e-46	Nlrp10	0.257296	6.95842e-24
Unc45b	0.457558	3.39867e-28	Sspn	0.360707	6.1239e-45	Gpc1	0.407997	7.5304e-24
Cav1	0.516264	5.1923e-28	Itgb1bp2	0.300109	9.76949e-45	Dag1	0.481208	4.3812e-23
Furin	0.697316	8.92584e-28	Vldlr	0.392485	7.21776e-43	Lpl	0.547315	1.74097e-22
Kcnh2	0.38974	2.29255e-27	Cdh13	0.362823	1.26567e-39	Chrm2	0.391826	1.95164e-22
Jph2	0.498132	7.28938e-27	Tmem38a	0.288973	3.39978e-38	Spint2	0.355514	1.55084e-21
Fras1	0.547015	1.92216e-26	Slc22a17	0.270187	1.2896e-37	Pdpn	0.264619	1.13814e-20
Unc5b	0.493216	2.6863e-26	Slc2a1	0.282417	3.7306e-35	Inafm2	0.302917	2.59257e-19
Ank3	0.490376	1.10188e-24	Arhgap31	0.468549	3.8272e-35	Cdh13	0.451601	9.34457e-19
Lmo7	0.465826	7.79409e-23	Itga9	0.303949	1.44036e-34	Rxfp1	0.26134	1.2234e-18
Efnb2	0.316021	1.39586e-21	Smim5	0.265722	1.79078e-33	Itm2b	0.61588	1.42387e-18
Slco3a1	0.410329	1.61896e-21	Cdh2	0.354801	5.9724e-33	Plxna4	0.256852	1.53688e-18
Vldlr	0.477229	1.87e-20	Slc25a3	0.317344	7.29342e-32	Furin	0.316306	1.08817e-16
Fzd7	0.278265	7.67e-19	Tmx4	0.328454	2.85117e-31	Serinc3	0.405121	1.59231e-15
Shisa4	0.334056	1.14e-18	Dag1	0.313147	3.0552e-28	Sgca	0.272749	1.9767e-15
Sspn	0.463633	1.72e-18	Ptgfrn	0.26184	1.88231e-24	Tspan2	0.295658	2.41715e-15
Nid2	0.395988	3.27e-18	Arhgef7	0.2528	5.18102e-23	Fitm1	0.447519	6.66596e-15
Lrrc4b	0.324487	5.1e-18	Prnp	0.416775	6.12023e-23	Unc5b	0.257764	1.43334e-14
Sulf2	0.488155	1.18e-17	Lpl	0.257336	4.73596e-18	Sspn	0.355201	5.41465e-14
Svil	0.432839	1.65e-17	Tnfrsf12a	0.267598	1.09794e-16	App	0.442885	8.35781e-14
Kcng2	0.33255	6.55e-16	Igf2r	0.288783	1.24673e-16	Lifr	0.292173	9.53626e-14
Fxyd1	0.375535	1.37e-15	Ehd4	0.25733	5.07e-16	Kcng2	0.375859	1.07389e-13
Slc25a3	0.321714	2.99e-15				Itgav	0.270444	1.4455e-13
Vdac1	0.361797	4.43e-15				Lrrc4b	0.27043	1.79073e-13
Cap2	0.379261	7.74e-15				Slc38a10	0.343635	4.08213e-13
Gpc1	0.411973	4.97e-14				Adgrl1	0.261901	1.20207e-12
Plppr5	0.333189	2.14e-13				Kctd12	0.336054	3.29968e-12
Ddr1	0.367609	4.66e-13				Nptn	0.335068	3.78631e-12
Chrm2	0.377038	8.52e-13				Dsg2	0.252009	6.18948e-12
Cacnb2	0.302716	1.5e-12				Pcdh7	0.405815	1.42702e-11
Naaladl2	0.279084	3.29e-12				Perp	0.355161	3.72033e-11
Bcam	0.316942	6.69e-12				Tspan3	0.375003	5.25983e-11
Cdon	0.256266	2.5e-11				Tmem161a	0.265098	6.45054e-11
Xpr1	0.330405	3.82e-11				Tmem176a	0.315405	7.78912e-11
Parm1	0.342417	5.27e-11				Cdh2	0.330838	1.03901e-10
Dmd	0.335016	9.3e-11				Kcne1	0.668725	1.63206e-10
Tmem65	0.356375	9.6e-11				Tmem38a	0.335964	2.72195e-10
Sort1	0.319086	6.21e-10				Inppl1	0.274245	3.38915e-10
Slc22a17	0.25504	2.82e-09				Pmp22	0.26429	4.0035e-10
Slc25a23	0.287291	5.58e-09				Fndc3b	0.29449	8.67439e-10
Aplp2	0.276566	6.54e-09				Cd81	0.252338	4.19416e-09
Kcnj3	0.319766	9.48e-09				Ncam1	0.307722	1.14346e-08
Magi3	0.281228	3.22e-07				Dmd	0.259902	3.22033e-08
Bambi	0.30963	5.53e-07				Tmem30a	0.287854	4.7072e-08
Rxfp1	0.309854	0.000235				Cacna2d1	0.250685	6.27358e-08
Tnfrsf12a	0.342069	0.000329				Ddr1	0.277628	7.9257e-08
						Sgcg	0.252926	8.35445e-08
						Antxr2	0.30607	1.14028e-07
						Adam10	0.274766	1.80245e-06
						Ptp4a2	0.297624	0.000127668
						Rrad	0.269051	0.000191172
						Gpc3	0.301385	0.000206183
						Slmap	0.260967	0.000240407
						Wls	0.272403	0.000339152
						Cav3	0.266231	0.000743994
						Slc38a2	0.267623	0.00386436

## Sheet: Suppl Table 5
Supplemental Table 5. List of Validated Cell Surface Markers Enriched Within Each Component of the CCS
	SAN		AVN/His		PF
Gene	Avg log FC	Adjusted p value	Avg log FC	Adjusted p value	Avg log FC	Adjusted p value
Ntm	0.750149	4.96643e-81	0.554708	1.20484e-101	0.613575	6.31947e-110
Nptn	0.628907	1.64317e-36	CIF	CIF	0.335068	3.78631e-12
Gfra2	0.318967	1.3958e-61	CIF	CIF	NS	NS
Pcdh17	0.632112	6.00639e-53	NS	NS	NS	NS
Slitrk5	NS	NS	0.273086	2.15599e-60	NS	NS
Slit2	NS	NS	NS	NS	0.694685	2.56724e-62
Slc22a1	NS	NS	1.71758	2.22E-308	0.673233	7.5017e-185
Epha4	NS	NS	0.452814	1.01895e-81	0.574756	9.25062e-68

## Sheet: Suppl Table 6
Supplemental Table 6. Electrocardiogram Intervals from Mice Injected with mNptn-800
	PR (msec)						QRS (msec)
Mouse #	Day 0	Day 1	Day 2	Day 3		Mouse #	Day 0	Day 1	Day 2	Day 3
1	27	28	26	28		1	40	41	37	40
2	26	27	25	26		2	33	36	34	35
3	25	28	24	26		3	40	37	35	37
Mean:	26	27.6667	25	26.6667		Mean:	37.6667	38	35.3333	37.3333
SD:	1	0.57735	1	1.1547		SD:	4.04145	2.64575	1.52753	2.51661
p-value:		0.222075	0.599307	0.828311		p-value:		0.998835	0.748312	0.998835
	QTc (msec)						RR (msec)
Mouse #	Day 0	Day 1	Day 2	Day 3		Mouse #	Day 0	Day 1	Day 2	Day 3
1	244	246	233	234		1	113	114	124	132
2	228	219	216	221		2	123	117	140	118
3	228	216	225	221		3	120	117	105	109
Mean:	233.333	227	224.667	225.333		Mean:	118.667	116	123	119.667
SD:	9.2376	16.5227	8.5049	7.50555		SD:	5.1316	1.73205	17.5214	11.5902
p-value:		0.893131	0.773857	0.811324		p-value:		0.989793	0.959324	0.99944
